# Supplementary material for: ST8 and ST72 Methicillin-Resistant S. aureus Bacteremia in Korea: A Comparative Analysis of Clinical and Microbiological Characteristics
Source: Microorganisms. 2025 Oct 20;13(10):2399. doi: 10.3390/microorganisms13102399 (PMC12566240; doi:10.3390/microorganisms13102399)
Supplement: Supplementary file 1 [file microorganisms-13-02399-s001.zip]

Archive with 1 entries (1 files):
- microorganisms-3922770-supplementary.pdf
